# Supplementary material for: Regulation of selective class switching provides long-term therapeutic benefits for hay fever
Source: JCI Insight. 2025 Oct 21;10(23):e190240. doi: 10.1172/jci.insight.190240 (PMC12890507; doi:10.1172/jci.insight.190240)
Supplement: Supporting data values [file jciinsight-10-190240-s014.xlsx]

## Sheet: Fig. 1
		Fig.1 B		Fig.1 C		Fig.1 D	Fig.1 E			Fig.1 F		Fig.1 G			Fig.1 H		Fig.1 I
		nose-rubbing motion	sneezing	BALF	Serum	BALF	BALF	NW	Serum	BALF	NW	BALF	NW	Serum	BALF	NW
	Cedar(-) IgA +/+ #1	19	15														3hr	Cedar(+) IgA +/+ #1	20.891
	Cedar(-) IgA +/+ #2	8	8															Cedar(+) IgA +/+ #2	12.611
	Cedar(-) IgA +/+ #3	6	3															Cedar(+) IgA +/+ #3	14.411
	Cedar(-) IgA +/+ #4	4	9															Cedar(+) IgA -/- #1	54.191
	Cedar(-) IgA +/+ #5	7	5															Cedar(+) IgA -/- #2	54.371
	Cedar(-) IgA +/+ #6	7	11															Cedar(+) IgA -/- #3	50.951
	Cedar(-) IgA -/- #1	3	8														6hr	Cedar(+) IgA +/+ #1	10.271
	Cedar(-) IgA -/- #2	4	6															Cedar(+) IgA +/+ #2	19.991
	Cedar(-) IgA -/- #3	5	12															Cedar(+) IgA +/+ #3	9.911
	Cedar(-) IgA -/- #4	12	7															Cedar(+) IgA -/- #1	41.771
	Cedar(-) IgA -/- #5	4	6															Cedar(+) IgA -/- #2	45.011
	Cedar(-) IgA -/- #6	8	9															Cedar(+) IgA -/- #3	44.651
	Cedar(+) IgA +/+ #1	15	27	0.09708	30.4343	0.629	106.038	1.9371	27.3534	2.422	1.288	40.0994	3.13649	711.39	3.131	0.953
	Cedar(+) IgA +/+ #2	11	25	0.08508	17.0316	0.721	594.505	3.57353	526.317	3.942	2.92	26.8263	0.67865	1542.76	3.143	0.589
	Cedar(+) IgA +/+ #3	9	24	0.1237	35.5458	0.821	122.844	0.76294	101.045	2.474	1.241	127.175	0.55842	1222.31	1.725	0.675
	Cedar(+) IgA +/+ #4	10	22	0.12346	24.1388	0.578	361.329	2.19445	31.2544	2.466	2.63	11.5377	1.31957	638.908	1.971	0.247
	Cedar(+) IgA +/+ #5	8	19	0.11034	16.0277	0.959	245.512	4.40766	65.8605	1.16	1.43	5.9711	1.06274	747.677	0.728	0.506
	Cedar(+) IgA +/+ #6	15	24	0.0826	8.96942	0.708	475.044	8.41254	131.417	3.427	1.191	20.6701	0.2438	936.211	2.121	0.729
	Cedar(+) IgA +/+ #7	10	21	0.21097	14.814	0.63	198.168	3.57353	526.317	2.53	1.393	20.1423	0.2377	1069.74	1.98	0.59
	Cedar(+) IgA -/- #1	15	30	0.25641	30.4343	1.246	113.448	5.76754	345.062	1.313	2.084	0	0	0	0.391	0.311
	Cedar(+) IgA -/- #2	23	49	0.39009	49.7033	1.729	365.538	20.1545	172.278	3.728	3.729	0	0	0	0.367	0.317
	Cedar(+) IgA -/- #3	13	35	0.27095	36.2729	1.085	267.907	4.26246	27.527	3.984	3.78	0	0	0	0.357	0.325
	Cedar(+) IgA -/- #4	20	65	0.89756	377.637	1.356	143.015	1.46999	36.9594	1.785	1.84	0	0	0	0.354	0.211
	Cedar(+) IgA -/- #5	19	57	1.53064	332.09	2.544	556.28	4.86946	585.657	3.643	3.706	0	0	0	0.375	0.219
	Cedar(+) IgA -/- #6	18	41	0.1258	415.468	2.017	206.577	0.92568	421.232	3.314	1.962	0	0	0	0.376	0.243

## Sheet: Fig. 2
		Fig.2 A		Fig.2 C	Fig.2 D	Fig.2 E		Fig.2 F	Fig.2 G	Fig.2 I		Fig.2 J		Fig.2 K
		IgA	IgE	IgA+ B220+	GLTα	GLTα1	GLTα2	GLTε	GLTε	WT	PKCδ KO	WT	PKCδ KO	WT	PKCδ KO
	TGF-β, cytokines,LPS #1	0.0891041		1.09						1.95	0.95	0.00023856	0.00023856
	TGF-β, cytokines,LPS #2	0.0146538		0.77						1.67	0.94	0.00051019	0.00051019
	TGF-β, cytokines,LPS #3	0.0560962		0.46						2.87	2.33	4.407e-05	4.407e-05
	TGF-β, cytokines,LPS #4	0.0584412		0.66						2.32	2.06	6.511e-05	6.511e-05
	TGF-β, cytokines,LPS #5	0.0167538								2.07	1.36	0.00015469	0.00015469
	TGF-β, cytokines,LPS #6	0.0157082								0.82	1.02	0.00026076	0.00026076
	TGF-β, cytokines,LPS #7	0.0153561								0.88
	TGF-β, cytokines,LPS #8	0.0139695									1.21
	TGF-β, cytokines,LPS, Bryostatin 1 #1	0.716907		4.24						4.7	0.75	0.00113744	0.00113744
	TGF-β, cytokines,LPS, Bryostatin 1 #2	0.21285		3.71						5.16	0.78	0.00102039	0.00102039
	TGF-β, cytokines,LPS, Bryostatin 1 #3	0.22875		2.63						8.66	2.37	7.445e-05	7.445e-05
	TGF-β, cytokines,LPS, Bryostatin 1 #4	0.104868		3.62						7.4	1.8	0.00013053	0.00013053
	TGF-β, cytokines,LPS, Bryostatin 1 #5	0.332331								7.24	1.12	0.00058201	0.00058201
	TGF-β, cytokines,LPS, Bryostatin 1 #6	0.0996299								4.12	1.16	0.00110378	0.00110378
	TGF-β, cytokines,LPS, Bryostatin 1 #7	0.0737259								3.94	0.96
	IL-4, IL-5 #1		0.43616
	IL-4, IL-5 #2		0.491571
	IL-4, IL-5 #3		0.648535
	IL-4, IL-5 #4		0.786047
	IL-4, IL-5 #5		0.470592
	IL-4, IL-5 #6		0.6163
	IL-4, IL-5 #7		0.226006
	IL-4, IL-5, Bryostatin 1 #1		0.155662
	IL-4, IL-5, Bryostatin 1 #2		0.0867393
	IL-4, IL-5, Bryostatin 1 #3		0.044248
	IL-4, IL-5, Bryostatin 1 #4		0.0758694
	IL-4, IL-5, Bryostatin 1 #5		0.110827
	IL-4, IL-5, Bryostatin 1 #6		0.0213292
	IL-4, IL-5, Bryostatin 1 #7		0.0137795
	TGF-β #1				0.00012363	0.00046088	0.00046088
	TGF-β #2				0.00021402	0.00010456	0.00010456
	TGF-β #3				0.00034928	0.00020672	0.00020672
	TGF-β #4				0.00036919	0.00021501	0.00021501
	TGF-β #5					7.797e-05	7.797e-05
	TGF-β, Bryostatin 1 #1				0.00156098	0.00171608	0.00171608
	TGF-β, Bryostatin 1 #2				0.00129455	0.00055701	0.00055701
	TGF-β, Bryostatin 1 #3				0.00186062	0.00106618	0.00106618
	TGF-β, Bryostatin 1 #4				0.00187356	0.00164238	0.00164238
	TGF-β, Bryostatin 1 #5					0.00561434	0.00561434
	IL-4 #1							0.0104767	0.0401071					0.00260711	5.937e-05
	IL-4 #2							0.0104767	0.0412346					0.00125045	6.963e-05
	IL-4 #3							0.0120346	0.0265833					0.00184777	1.322e-05
	IL-4 #4							0.00850976	0.0139203					0.001011	1.94e-05
	IL-4 #5								0.0401071					0.00119123	3.53e-05
	IL-4 #6													0.00108858	2.445e-05
	IL-4 #7													0.00151829	3.145e-05
	IL-4, Bryostatin 1 #1							0.00031406	0.00408155
	IL-4, Bryostatin 1 #2							0.00031406	0.00885066
	IL-4, Bryostatin 1 #3							0.00017913	0.00305771
	IL-4, Bryostatin 1 #4								0.0220461
	IL-4, Bryostatin 1 #5								0.00408155

## Sheet: Fig. 3
		Fig.3 A	Fig.3 B		Fig.3 D	Fig.3 G		Fig.3 H	Fig.3 I
		GLTα	GLTα1	GLTα2	IgA+ B220+	WT	PKCδ KO	Id2	WT	Id2 KO
	TGF-β #1	1.857e-05	0.00015274	0.00054178
	TGF-β #2	3.263e-05	0.00018848	0.00043803
	TGF-β #3	3.271e-05	9.533e-05	0.00023637
	TGF-β #4	2.286e-05	5.216e-05	0.00016257
	TGF-β #5	1.594e-05	0.00017872	0.00017343
	TGF-β #6		3.818e-05	0.00012235
	TGF-β, Bryostatin 1 #1	0.00014685	0.00039296	0.00198497
	TGF-β, Bryostatin 1 #2	0.0002257	0.00073668	0.00152885
	TGF-β, Bryostatin 1 #3	0.00011129	0.00067789	0.00223321
	TGF-β, Bryostatin 1 #4	0.00011928	0.00124757	0.00279423
	TGF-β, Bryostatin 1 #5	7.158e-05	0.00058336	0.00142318
	TGF-β, Bryostatin 1 #6		0.00043501	0.00156459
	TGF-β, Bryostatin 1, Ro5-3335 50 µM #1	4.14e-05	0.00029988	0.00231731
	TGF-β, Bryostatin 1, Ro5-3335 50 µM #2	4.878e-05	0.00024584	0.00077152
	TGF-β, Bryostatin 1, Ro5-3335 50 µM #3	8.957e-05	0.00017026	0.00041345
	TGF-β, Bryostatin 1, Ro5-3335 50 µM #4	4.833e-05	7.076e-05	0.00039937
	TGF-β, Bryostatin 1, Ro5-3335 50 µM #5	1.737e-05	4.064e-05	0.0003831
	TGF-β, Bryostatin 1, Ro5-3335 50 µM #6		4.669e-05	0.00029988
	TGF-β, Bryostatin 1, Ro5-3335 25 µM #1	9.892e-05
	TGF-β, Bryostatin 1, Ro5-3335 25 µM #2	5.413e-05
	TGF-β, Bryostatin 1, Ro5-3335 25 µM #3	3.13e-05
	TGF-β, Bryostatin 1, Ro5-3335 25 µM #4	8.242e-05
	TGF-β, Bryostatin 1, Ro5-3335 25 µM #5	3.571e-05
	TGF-β, Bryostatin 1, Ro5-3335 12.5 µM #1	0.00011002
	TGF-β, Bryostatin 1, Ro5-3335 12.5 µM #2	0.00010007
	TGF-β, Bryostatin 1, Ro5-3335 12.5 µM #3	0.00010218
	TGF-β, Bryostatin 1, Ro5-3335 12.5 µM #4	0.00013266
	TGF-β, Bryostatin 1, Ro5-3335 12.5 µM #5	7.619e-05
	TGF-β, cytokines,LPS #1				1.56
	TGF-β, cytokines,LPS #2				1.36
	TGF-β, cytokines,LPS #3				1.41
	TGF-β, cytokines,LPS #4				1.9
	TGF-β, cytokines,LPS #5				0.71
	TGF-β, cytokines,LPS #6				1.19
	TGF-β, cytokines,LPS, Bryostatin 1 #1				8.64
	TGF-β, cytokines,LPS, Bryostatin 1 #2				7.14
	TGF-β, cytokines,LPS, Bryostatin 1 #3				7.01
	TGF-β, cytokines,LPS, Bryostatin 1 #4				4.32
	TGF-β, cytokines,LPS, Bryostatin 1 #5				4.83
	TGF-β, cytokines,LPS, Bryostatin 1 #6				5.56
	TGF-β, cytokines,LPS, Bryostatin 1, Ro5-3335 50 µM #1				2.04
	TGF-β, cytokines,LPS, Bryostatin 1, Ro5-3335 50 µM #2				2.96
	TGF-β, cytokines,LPS, Bryostatin 1, Ro5-3335 50 µM #3				2.71
	TGF-β, cytokines,LPS, Bryostatin 1, Ro5-3335 50 µM #4				2.86
	TGF-β, cytokines,LPS, Bryostatin 1, Ro5-3335 50 µM #5				1.96
	TGF-β, cytokines,LPS, Bryostatin 1, Ro5-3335 50 µM #6				2.63
	CD40 Ab #1					8.2e-07	5.4e-07	3e-07
	CD40 Ab #2					8.2e-07	6.7e-07	1e-07
	CD40 Ab #3					4.8e-07	4.3e-07	1.06e-06
	CD40 Ab #4					4.9e-07	1.8e-07	4e-07
	CD40 Ab #5					1e-07	2e-08
	CD40 Ab #6					3.1e-07	3e-08
	CD40 Ab #7					1.8e-07
	Bryostatin 1 #1					7e-08	9e-08	2e-07
	Bryostatin 1 #2					3e-08	6e-08	9e-08
	Bryostatin 1 #3					2e-08	4.9e-09	4.7e-07
	Bryostatin 1 #4					7e-08	1e-08	9.4e-07
	Bryostatin 1 #5					5e-08
	IL-4 #1					4.1e-07	6.8e-07	1.2e-07	0.012373	0.0311059
	IL-4 #2					3.8e-07	1.01e-06	3.9e-07	0.0357313	0.0563282
	IL-4 #3					3.4e-07	1e-07	2.41e-06	0.0442964	0.05818
	IL-4 #4					3.2e-07	1.9e-07	2.08e-06	0.0205697	0.0836205
	IL-4 #5					1.7e-07	2e-08		0.0500669	0.103426
	IL-4 #6					9e-08	1e-08		0.0471478	0.0845921
	IL-4 #7					9e-08
	IL-4, Bryostatin 1 #1					1.8e-06	1.17e-06	3.63e-06	0.00104665	0.0291573
	IL-4, Bryostatin 1 #2					1.97e-06	1.73e-06	4.82e-06	0.00102039	0.0488104
	IL-4, Bryostatin 1 #3					6.61e-06	1.4e-07	1.654e-05	0.004732	0.0545353
	IL-4, Bryostatin 1 #4					4.72e-06	2.7e-07	6.96e-06	0.00160116	0.106333
	IL-4, Bryostatin 1 #5					5.59e-06	2e-08		0.00130355	0.114493
	IL-4, Bryostatin 1 #6					2.86e-06	6e-08		0.00583925	0.100598
	IL-4, Bryostatin 1 #7					9.7e-07

## Sheet: Fig. 4
		Fig.3 A	Fig.3 B	Fig.3 C	Fig.3 D	Fig.3 E	Fig.3 F
		Id2	ID2	GLTε	GLTε	CTε	PSTε
	CD40 Ab #1	4.07e-09	3.86e-06	0.00069534	0.00356142	0	0
	CD40 Ab #2	7.88e-09	3.69e-06	0.00091963	0.00546082	0	0
	CD40 Ab #3	5.44e-09	2.79e-06	0.00180974	0.00901577	0	0
	CD40 Ab #4	4.2e-09	2.55e-06	0.00069856	0.00522628	0	0
	CD40 Ab #5	5.56e-09	3.98e-06	0.00081552	0.00532378	0	0
	Bryostatin 1 #1	2.33e-09	2.29e-06	5.828e-05	0.00525049	0	0
	Bryostatin 1 #2	4.39e-09	3.12e-06	7.567e-05	0.00382586	0	0
	Bryostatin 1 #3	1.04e-09	2.32e-06	5.4e-05	0.0054988	0	0
	Bryostatin 1 #4	4.9e-09	3.26e-06	8.054e-05	0.00390625	0	0
	Bryostatin 1 #5	3.45e-09	2.17e-06	1.69e-06	0.00461325	0	0
	IL-4 #1	1.92e-09	3.68e-06	0.257028	0.0587202	0.0159902	1.565e-05
	IL-4 #2	3.26e-09	3.64e-06	0.442372	0.0426888	0.0101199	9.46e-06
	IL-4 #3	1.84e-09	2.33e-06	0.565135	0.0542838	0.034039	2.894e-05
	IL-4 #4	2.56e-09	5.28e-06	0.368567	0.0519524	0.0393725	3.94e-06
	IL-4 #5	1.75e-09	3.89e-06	0.473029	0.0431848	0.0341178	2.64e-06
	IL-4, Bryostatin 1 #1	4.644e-08	1.42e-05	0.014082	0.00655434	0.00118027	5e-07
	IL-4, Bryostatin 1 #2	3.33e-08	2.367e-05	0.0207128	0.00770494	0.00098563	5.8e-07
	IL-4, Bryostatin 1 #3	3.772e-08	3.073e-05	0.0127208	0.00389724	0.00091117	6.4e-07
	IL-4, Bryostatin 1 #4	2.717e-08	3.962e-05	0.0380314	0.0111769	0.00129455	9.2e-07
	IL-4, Bryostatin 1 #5	2.102e-08	1.28e-05	0.034674	0.00681691	0.00142647	6.9e-07
	IL-4, Bryostatin 1, STAT5-IN 3 µM #1	2.57e-09	2.11e-06	0.50581	0.0535365	0.0227183	2.224e-05
	IL-4, Bryostatin 1, STAT5-IN 3 µM #2	2.23e-09	1.89e-06	0.512871	0.049721	0.00805072	8.97e-06
	IL-4, Bryostatin 1, STAT5-IN 3 µM #3	1.64e-09	3.36e-06	0.702222	0.0568512	0.0261569	2.663e-05
	IL-4, Bryostatin 1, STAT5-IN 3 µM #4	1.05e-09	6.14e-06	0.510506	0.0376815	0.00569272	8.68e-06
	IL-4, Bryostatin 1, STAT5-IN 3 µM #5	2.59e-09	4.13e-06	0.786399	0.047039	0.00696015	1.189e-05
	IL-4, Bryostatin 1, STAT5-IN 1.5 µM #1	2.398e-08		0.0539089
	IL-4, Bryostatin 1, STAT5-IN 1.5 µM #2	2.054e-08		0.102949
	IL-4, Bryostatin 1, STAT5-IN 1.5 µM #3	1.315e-08		0.132127
	IL-4, Bryostatin 1, STAT5-IN 1.5 µM #4	2.637e-08		0.0695085
	IL-4, Bryostatin 1, STAT5-IN 1.5 µM #5	1.068e-08		0.0838139
	IL-4, Bryostatin 1, STAT5-IN 0.75 µM #1	2.661e-08		0.042492
	IL-4, Bryostatin 1, STAT5-IN 0.75 µM #2	2.238e-08		0.105355
	IL-4, Bryostatin 1, STAT5-IN 0.75 µM #3	1.086e-08		0.228458
	IL-4, Bryostatin 1, STAT5-IN 0.75 µM #4	1.912e-08		0.0706418
	IL-4, Bryostatin 1, STAT5-IN 0.75 µM #5	9.24e-09		0.231112

## Sheet: Fig. 5
		Fig.5 B		Fig.5 C	Fig.5 D	Fig.5 E		Fig.5 F	Fig.5 G
		nose-rubbing motion	sneezing	Score	Histological score	BALF	NW	BALF
	Cedar(-) control #1	2	0	1	1	0.197	0.461	0.662	3hr	Cedar(-) control #1	24.782
	Cedar(-) control #2	2	0	0	1	0.196	0.484	0.447		Cedar(-) control #2	12.914
	Cedar(-) control #3	3	1	1	2	0.195	0.573	0.649		Cedar(-) control #3	10.317
	Cedar(-) control #4	6	1	0	1	0.248	0.271	0.608		Cedar(-) control #4	0
	Cedar(-) control #5	8	2	0		0.279	0.236	0.484		Cedar(-) control #5	0
	Cedar(-) control #6	10	2	0		0.313	0.261	0.551		Cedar(-) control #6	6.97
	Cedar(-) control #7	12	2	0						Cedar(-) control #7	12.41
	Cedar(-) control #8	14	5	0						Cedar(-) control #8	14.61
	Cedar(+) WT vehicle #1	8	8	10	13	1.052	0.438	2.382		Cedar(+) WT vehicle #1	31.318
	Cedar(+) WT vehicle #2	9	9	9	12	1.272	1.175	2.349		Cedar(+) WT vehicle #2	42.412
	Cedar(+) WT vehicle #3	11	11	3	10	2.474	1.425	1.455		Cedar(+) WT vehicle #3	12.627
	Cedar(+) WT vehicle #4	13	13	7	15	2.634	1.397	1.515		Cedar(+) WT vehicle #4	15.987
	Cedar(+) WT vehicle #5	14	14	3	8	1.071	0.474	1.098		Cedar(+) WT vehicle #5	13.677
	Cedar(+) WT vehicle #6	15	15	0	6	1.619	0.93	1.124		Cedar(+) WT vehicle #6	37.65
	Cedar(+) WT vehicle #7	15	15	7		1.137	0.728	1.256		Cedar(+) WT vehicle #7	54.45
	Cedar(+) WT vehicle #8	20	17	3		1.023	0.567	1.498		Cedar(+) WT vehicle #8	58.89
	Cedar(+) WT vehicle #9	22	19	4						Cedar(+) WT Bryostatin 1 #1	18.16
	Cedar(+) WT vehicle #10	23	21	8						Cedar(+) WT Bryostatin 1 #2	16.87
	Cedar(+) WT vehicle #11	38	29							Cedar(+) WT Bryostatin 1 #3	7.307
	Cedar(+) WT Bryostatin 1 #1	1	1	2	7	2.924	1.992	1.397		Cedar(+) WT Bryostatin 1 #4	6.397
	Cedar(+) WT Bryostatin 1 #2	4	3	3	4	3.339	2.4	1.412		Cedar(+) WT Bryostatin 1 #5	3.947
	Cedar(+) WT Bryostatin 1 #3	6	3	2	5	1.852	1.609	1.423		Cedar(+) WT Bryostatin 1 #6	25.73
	Cedar(+) WT Bryostatin 1 #4	6	3	1	8	2.592	1.566	0.746		Cedar(+) WT Bryostatin 1 #7	24.45
	Cedar(+) WT Bryostatin 1 #5	7	5	5	8	3.446	1.792	0.699		Cedar(+) WT Bryostatin 1 #8	18.05
	Cedar(+) WT Bryostatin 1 #6	10	5	3	6	1.528	0.87	0.957
	Cedar(+) WT Bryostatin 1 #7	12	12	3		1.754	0.679	1.016	6hr	Cedar(-) control #1	14.462
	Cedar(+) WT Bryostatin 1 #8	12	6	3		1.953	1.344	0.733		Cedar(-) control #2	24.782
	Cedar(+) WT Bryostatin 1 #9	15	8	2						Cedar(-) control #3	0
	Cedar(+) WT Bryostatin 1 #10	15	10	4						Cedar(-) control #4	0
	Cedar(+) WT Bryostatin 1 #11	20	13							Cedar(-) control #5	0
										Cedar(-) control #6	9.73
										Cedar(-) control #7	12.01
										Cedar(-) control #8	7.61
										Cedar(+) WT vehicle #1	33.812
										Cedar(+) WT vehicle #2	38.972
										Cedar(+) WT vehicle #3	31.947
										Cedar(+) WT vehicle #4	28.727
										Cedar(+) WT vehicle #5	17.247
										Cedar(+) WT vehicle #6	77.61
										Cedar(+) WT vehicle #7	55.13
										Cedar(+) WT vehicle #8	59.97
										Cedar(+) WT Bryostatin 1 #1	22.632
										Cedar(+) WT Bryostatin 1 #2	11.108
										Cedar(+) WT Bryostatin 1 #3	17.877
										Cedar(+) WT Bryostatin 1 #4	19.977
										Cedar(+) WT Bryostatin 1 #5	17.457
										Cedar(+) WT Bryostatin 1 #6	12.77
										Cedar(+) WT Bryostatin 1 #7	5.45
										Cedar(+) WT Bryostatin 1 #8	9.37
											19.89

## Sheet: Fig. 6
		Fig.6 B		Fig.6 C		Fig.6 D		Fig.6 E		Fig.6 F
		nose-rubbing motion	sneezing	BALF	NW	BALF	NW	BALF	Serum	BALF
	Cedar(-) control #1	4	6	0.307	0.078	0.236	0.227	0.023	1.845	0.315
	Cedar(-) control #2	12	12	0.468	0.167	0.227	0.22	0.031	15.141	0.282
	Cedar(-) control #3	14	5	1.537	0.091	0.353	0.284	0.005	0.463	0.295
	Cedar(-) control #4	12	7	0.842	0.075	0.218	0.26	0.016	1.513	0.243
	Cedar(-) control #5	4	6	0.842	0.229	0.198	0.286	0.018	1.657	0.228
	Cedar(-) control #6	12	12	0.06	0.039	0.208	0.233	0.021	1.313	0.236
	Cedar(-) control #7	9	10	0.086	0.041	0.223	0.215	0.003	0.865	0.264
	Cedar(-) control #8	4	12	0.15085		0.222	0.227	0.003		0.251
	Cedar(-) control #9	10	5	0.23717		0.196	0.242	0.00552		0.26
	Cedar(-) control #10					0.2	0.224			0.241
	Cedar(-) control #11					0.201	0.252			0.256
	Cedar(+) WT vehicle #1	19	30	6.177	0.075	3.284	0.736	1.357	42.893	0.548
	Cedar(+) WT vehicle #2	18	25	7.64	0.393	0.934	0.424	4.611	50.696	1.889
	Cedar(+) WT vehicle #3	12	7	5.447	0.219	0.729	0.705	1.486	86.189	0.865
	Cedar(+) WT vehicle #4	17	18	3.192	0.268	1.32	0.374	0.961	74.378	1.047
	Cedar(+) WT vehicle #5	19	30	1.855	0.157	1.538	0.453	1.806	87.458	0.976
	Cedar(+) WT vehicle #6	18	25	1.502	0.285	0.929	0.297	0.509	114.567	1.399
	Cedar(+) WT vehicle #7	17	18	18.061	0.048	1.429	0.359	1.412	101.739	2.405
	Cedar(+) WT vehicle #8	15	19	11.599	0.044	1.603	0.298	0.358	62.315	1.187
	Cedar(+) WT vehicle #9	26	26	12.283	0.047	0.622	0.291	1.103	109.643	1.709
	Cedar(+) WT vehicle #10	22	27	6.88912		1.042	0.368	0.80615		1.934
	Cedar(+) WT vehicle #11			7.79142				1.71167
	Cedar(+) WT vehicle #12			5.4447				1.38877
	Cedar(+) WT Bryostatin 1 #1	4	10	1.509	0.401	1.703	0.931	0.51	20.267	0.765
	Cedar(+) WT Bryostatin 1 #2	10	12	11.029	0.827	3.913	1.02	0.648	18.975	0.636
	Cedar(+) WT Bryostatin 1 #3	12	6	16.992	1.497	1.594	0.927	0.287	27.063	0.455
	Cedar(+) WT Bryostatin 1 #4	4	9	5.548	0.209	1.59	0.519	0.101	14.526	0.543
	Cedar(+) WT Bryostatin 1 #5	4	10	13.4	0.809	1.765	0.582	0.182	16.829	0.58
	Cedar(+) WT Bryostatin 1 #6	10	12	71.897	0.86	3.227	0.793	0.368	45.062	0.484
	Cedar(+) WT Bryostatin 1 #7	12	6	1.466	1.354	2.505	0.457	0.042	14.911	0.471
	Cedar(+) WT Bryostatin 1 #8	4	9	7.755	0.337	0.812	0.389	0.11	42.1	0.557
	Cedar(+) WT Bryostatin 1 #9	12	13	20.017	0.257	1.876	0.542	0.304	54.492	1.21
	Cedar(+) WT Bryostatin 1 #10	13	18	46.178	0.441	2.656	0.597	0.154	94.404	1.585
	Cedar(+) WT Bryostatin 1 #11	11	12	14.1075		1.514	0.554	0.0794		1.066
	Cedar(+) WT Bryostatin 1 #12	10	9	38.6626		2.228	0.55	0.25896		0.448
	Cedar(+) WT Bryostatin 1 #13			69.495		3.481	0.817	0.40072		0.601
	Cedar(+) WT Bryostatin 1 + Rottlerin #1	23	8	7.81	0.285	0.729	0.425	5.566	41.188	1.201
	Cedar(+) WT Bryostatin 1 + Rottlerin #2	20	18	8.219	0.451	1.172	0.389	2.014	82.637	1.447
	Cedar(+) WT Bryostatin 1 + Rottlerin #3	18	22	18.095	0.734	1.425	0.483	2.608	33.341	1.584
	Cedar(+) WT Bryostatin 1 + Rottlerin #4	23	8	3.018	0.156	0.807	0.395	2.47	123.564	1.408
	Cedar(+) WT Bryostatin 1 + Rottlerin #5	20	18	2.306	0.116	0.873	0.47	1.545	65.337	0.826
	Cedar(+) WT Bryostatin 1 + Rottlerin #6	18	22	3.849	0.316	1.149	0.453	2.061	185.861	0.906
	Cedar(+) WT Bryostatin 1 + Rottlerin #7	15	17	7.856	0.059	1.513	0.373	0.527	105.753	0.871
	Cedar(+) WT Bryostatin 1 + Rottlerin #8	30	24	7.067	0.016	0.956	0.311	1.24	146.755	1.273
	Cedar(+) WT Bryostatin 1 + Rottlerin #9	27	22	6.768	0.017	1.07	0.362	1.149	121.249	2.024
	Cedar(+) WT Bryostatin 1 + Rottlerin #10			22.5854		1.262	0.359	1.37598		1.751
	Cedar(+) WT Bryostatin 1 + Rottlerin #11			2.73112				0.77279
	Cedar(+) WT Bryostatin 1 + Rottlerin #12			1.29797				0.29259

## Sheet: Fig. 7
		Fig.7 B		Fig.7 C		Fig.7 D		Fig.7 E		Fig.7 F
		nose-rubbing motion	sneezing	BALF	NW	BALF	NW	BALF	Serum	BALF
	Cedar(-) control #1	4	8	0.10765	0.0104	0.179	0.205	0.00785	10.4611	0.229
	Cedar(-) control #2	9	4	0.16764	0.05123	0.175	0.213	0.00861	7.39804	0.229
	Cedar(-) control #3	5	5	0.0662	0.00163	0.176	0.209	0.00791	8.68081	0.241
	Cedar(-) control #4	7	3	0.07695	0.00137	0.187	0.209	0.00796	8.07978	0.242
	Cedar(-) control #5	8	9	0.19166	0.00875	0.191	0.211	0.00836	6.06397	0.238
	Cedar(-) control #6	8	4	0.10246	0.02362	0.181	0.212	0.00805	7.5358	0.242
	Cedar(-) control #7	6	4	0.79402	0.00672	0.184	0.218	0.00869	8.64529	0.237
	Cedar(-) control #8	3	5	0.28464	0.0071	0.185	0.219	0.00832	6.8156	0.242
	Cedar(-) control #9	5	3	0.10416	0.00554	0.182	0.215	0.00809	6.59568	0.24
	Cedar(-) control #10	9	1	0.13365	0.00254	0.184	0.217	0.0078	11.9033	0.227
	Cedar(-) control #11	7	3	3.98016	0.01913	0.206	0.196	0.00647	1.95083	0.256
	Cedar(-) control #12	5	4	0.08758	0.04053	0.193	0.2	0.01181	3.4875	0.248
	Cedar(+) WT vehicle #1	39	28	4.00613	0.16701	1.588	0.575	1.03013	104.268	1.271
	Cedar(+) WT vehicle #2	45	29	15.7855	0.21732	0.706	0.45	0.11207	406.735	1.02
	Cedar(+) WT vehicle #3	55	38	42.9511	0.03146	0.265	0.243	0.44269	187.788	1.612
	Cedar(+) WT vehicle #4	42	44	59.0624	0.03614	0.408	0.301	0.24336	51.9334	0.569
	Cedar(+) WT vehicle #5	49	27	18.3264	0.03016	0.892	0.301	1.25931	154.557	1.072
	Cedar(+) WT vehicle #6	51	34	34.9261	0.0718	0.293	0.362	1.24578	109.302	0.989
	Cedar(+) WT vehicle #7	47	27	21.4065	0.05692	0.729	0.304	0.83902	110.882	1.837
	Cedar(+) WT vehicle #8	42	37	7.13533	0.06384	1.611	0.422	3.58229	74.0405	1.152
	Cedar(+) WT vehicle #9	38	33	71.3533	0.01962	0.391	0.28	1.32345	243.541	1.628
	Cedar(+) WT vehicle #10	41	21	30.2638	0.01397	0.355	0.245	2.55753	171.175	0.641
	Cedar(+) WT vehicle #11	39	38	106.509	0.05079	0.762	0.261	5.64768	263.974	1.213
	Cedar(+) WT vehicle #12	40	35	91.7051	0.01627	1.205	0.342	3.29032	290.157	1.463
	Cedar(+) WT vehicle #13			85.2849	0.01294	0.576	0.312	0.69649	208.192	1.522
	Cedar(+) WT Bryostatin 1 #1	25	18	243.327	0.42533	3.587	1.369	0.1831	75.3961	0.707
	Cedar(+) WT Bryostatin 1 #2	17	17	110.073	0.34754	1.423	0.703	0.24756	79.9681	1.668
	Cedar(+) WT Bryostatin 1 #3	17	6	29.3405	0.09091	1.041	0.74	0.0253	38.8593	0.424
	Cedar(+) WT Bryostatin 1 #4	18	5	11.4948	0.24344	1.522	0.389	0.03269	59.7774	0.512
	Cedar(+) WT Bryostatin 1 #5	14	11	139.427	0.11048	2.638	0.361	0.17193	50.4597	0.749
	Cedar(+) WT Bryostatin 1 #6	16	8	96.8139	0.17963	1.021	0.447	0.02754	66.5084	0.566
	Cedar(+) WT Bryostatin 1 #7	4	20	89.4778	0.29675	1.316	0.581	0.01166	16.9606	0.303
	Cedar(+) WT Bryostatin 1 #8	12	8	112.008	0.20745	0.562	0.582	0.12097	102.043	0.552
	Cedar(+) WT Bryostatin 1 #9	22	12	74.7927	0.0592	0.831	0.431	0.01402	57.2413	0.693
	Cedar(+) WT Bryostatin 1 #10	20	11	23.8265	0.07406	1.159	0.776	0.03797	74.4292	0.782
	Cedar(+) WT Bryostatin 1 #11	15	9	911.811	0.54382	1.008	0.499	0.24795	55.2878	0.241
	Cedar(+) WT Bryostatin 1 #12	16	13	825.602	0.45968	1.456	0.517	0.45044	111.187	0.654
	Cedar(+) WT Bryostatin 1 + Inhibitors #1	36	27	40.0324	0.03828	0.809	0.51	1.06742	280.107	0.637
	Cedar(+) WT Bryostatin 1 + Inhibitors #2	46	42	97.2551	0.03309	0.437	0.354	0.5537	120.267	1.241
	Cedar(+) WT Bryostatin 1 + Inhibitors #3	42	30	89.2318	0.00635	0.661	0.358	0.16348	99.251	0.674
	Cedar(+) WT Bryostatin 1 + Inhibitors #4	59	24	39.3812	0.01315	0.617	0.532	0.42754	112.357	0.578
	Cedar(+) WT Bryostatin 1 + Inhibitors #5	54	41	30.0448	0.02457	0.585	0.407	0.37528	152.825	0.788
	Cedar(+) WT Bryostatin 1 + Inhibitors #6	44	29	76.046	0.05165	1.254	0.405	0.60756	130.344	0.931
	Cedar(+) WT Bryostatin 1 + Inhibitors #7	51	27	15.3059	0.03238	0.267	0.284	0.32007	126.03	0.499
	Cedar(+) WT Bryostatin 1 + Inhibitors #8	46	22	26.622	0.04002	0.961	0.37	0.28095	110.014	0.835
	Cedar(+) WT Bryostatin 1 + Inhibitors #9	31	30	75.0092	0.03118	0.617	0.469	2.9624	255.216	1.653
	Cedar(+) WT Bryostatin 1 + Inhibitors #10	52	37	42.1375	0.01196	0.604	0.273	0.75448	571.333	1.365
	Cedar(+) WT Bryostatin 1 + Inhibitors #11	41	28	62.7079	0.03931	0.985	0.3	1.8714	209.327	0.962
	Cedar(+) WT Bryostatin 1 + Inhibitors #12	43	33	45.0628	0.01219	0.493	0.469	3.60992	184.713	2.844
	Cedar(+) WT Bryostatin 1 + Inhibitors #13			112.714	0.01296	0.399	0.328	5.70451	245.22	2.857

## Sheet: Fig. 8
		Fig.8 B		Fig.8 C	Fig.8 D	Fig.8 E		Fig.8 F	Fig.8 G
		nose-rubbing motion	sneezing	Score	Histological score	BALF	NW	BALF
	Cedar(-) control #1	5	4	0	2	0.202	0.189	0.29	3hr	Cedar(-) control #1	5.776
	Cedar(-) control #2	10	3	0	2	0.211	0.193	0.255		Cedar(-) control #2	0.702
	Cedar(-) control #3	8	15	0	1	0.207	0.22	0.228		Cedar(-) control #3	3.884
	Cedar(-) control #4	6	6	1	1	0.213	0.235	0.217		Cedar(-) control #4	3.97
	Cedar(-) control #5	14	3	1	2	0.202	0.192	0.188		Cedar(-) control #5	10.506
	Cedar(-) control #6	15	2	0	1	0.403	0.222	0.246		Cedar(-) control #6	4.056
	Cedar(-) control #7	13	4	0	1	0.393	0.235	0.238		Cedar(+) WT vehicle #1	19.106
	Cedar(-) control #8	14	6	1		0.438	0.28	0.247		Cedar(+) WT vehicle #2	12.656
	Cedar(-) control #9			0		0.462	0.256			Cedar(+) WT vehicle #3	17.214
	Cedar(-) control #10			0						Cedar(+) WT vehicle #4	13.602
	Cedar(-) control #11			1						Cedar(+) WT vehicle #5	17.386
	Cedar(-) control #12			1						Cedar(+) WT vehicle #6	24.094
	Cedar(+) WT vehicle #1	32	18	10	22	1.312	0.992	2.988		Cedar(+) WT Bryostatin 1 #1	6.292
	Cedar(+) WT vehicle #2	34	19	10	22	1.637	0.487	3.014		Cedar(+) WT Bryostatin 1 #2	11.022
	Cedar(+) WT vehicle #3	32	10	5	17	1.168	0.565	2.152		Cedar(+) WT Bryostatin 1 #3	15.752
	Cedar(+) WT vehicle #4	39	17	9	19	1.449	0.442	1.699		Cedar(+) WT Bryostatin 1 #4	0.444
	Cedar(+) WT vehicle #5	26	15	9	20	1.196	0.644	2.963		Cedar(+) WT Bryostatin 1 #5	12.828
	Cedar(+) WT vehicle #6	23	22	6	21	0.995	0.985	1.699		Cedar(+) WT Bryostatin 1 #6	18.848
	Cedar(+) WT vehicle #7	37	31	9	18	2.75	0.826	1.283	6hr	Cedar(-) control #1	9.904
	Cedar(+) WT vehicle #8	26	47	10		1.308	0.632	3.031		Cedar(-) control #2	11.882
	Cedar(+) WT vehicle #9	35	42	10		0.685	0.47	2.024		Cedar(-) control #3	12.484
	Cedar(+) WT vehicle #10	43	21	8		0.798	0.577	1.742		Cedar(-) control #4	14.892
	Cedar(+) WT vehicle #11			7						Cedar(-) control #5	10.764
	Cedar(+) WT vehicle #12			10						Cedar(-) control #6	9.302
	Cedar(+) WT Bryostatin 1 #1	13	10	3	19	2.286	0.988	3.061		Cedar(+) WT vehicle #1	29.512
	Cedar(+) WT Bryostatin 1 #2	25	15	2	7	1.896	3.27	0.599		Cedar(+) WT vehicle #2	13.516
	Cedar(+) WT Bryostatin 1 #3	20	2	4	16	2.945	1.671	2.463		Cedar(+) WT vehicle #3	21.944
	Cedar(+) WT Bryostatin 1 #4	18	5	2	13	2.96	2.465	1.868		Cedar(+) WT vehicle #4	23.406
	Cedar(+) WT Bryostatin 1 #5	17	8	4	10	1.677	3.093	0.454		Cedar(+) WT vehicle #5	22.46
	Cedar(+) WT Bryostatin 1 #6	16	18	2	17	3.201	2.054	1.277		Cedar(+) WT vehicle #6	20.482
	Cedar(+) WT Bryostatin 1 #7	16	14	4	15	2.736	1.402	1.425		Cedar(+) WT Bryostatin 1 #1	5.518
	Cedar(+) WT Bryostatin 1 #8	21	25	2		2.167	0.71	1.297		Cedar(+) WT Bryostatin 1 #2	7.152
	Cedar(+) WT Bryostatin 1 #9	12	19	5		2.06	1.24	1.582		Cedar(+) WT Bryostatin 1 #3	5.432
	Cedar(+) WT Bryostatin 1 #10	22	22	4		1.78	0.678	0.788		Cedar(+) WT Bryostatin 1 #4	13.946
	Cedar(+) WT Bryostatin 1 #11	13	11	2		2.504	1.187	1.253		Cedar(+) WT Bryostatin 1 #5	13.86
	Cedar(+) WT Bryostatin 1 #12			3						Cedar(+) WT Bryostatin 1 #6	10.248

## Sheet: Fig. S1
		Fig. S1A			Fig. S1B			Fig. S1C			Fig. S1D
		IL-4	IL-5	IL-13	IL-4	IL-5	IL-13	CD45+ cells	lymphocytes	neutrophills	CD45+ cells	lymphocytes	neutrophills
	Cedar(+) IgA +/+ #1	0.052	0.015	0.155	0.054	0.109	1.991	4297800	970873	2882964	7243000	3607014	2036732
	Cedar(+) IgA +/+ #2	0.145	0.018	0.401	0.436	0.063	2.325	3597720	800493	2315133	4325120	1710585	1403934
	Cedar(+) IgA +/+ #3	0.071	0.009	0.19	0.842	0.579	6.473	4136850	737187	2684816	4024800	1909768	949813
	Cedar(+) IgA +/+ #4	0.021	0.003	0.116	0.085	0.288	2.259	3454230	870811	2235232	6809400	3368610	1854881
	Cedar(+) IgA +/+ #5	0.038	0.011	0.142	0.056	0.419	2.601	2512800	397274	1849672	5406260	2913434	1059627
	Cedar(+) IgA +/+ #6	0.044	0.027	0.147	0.652	0.63	4.225	3047520	1063584	1560940	5262000	2010084	1870115
	Cedar(+) IgA +/+ #7				0.124	0.104	2.139	3158640	766602	1964674	6146880	3818442	1229376
	Cedar(+) IgA -/- #1	0.102	0.04	0.127	1.581	0.861	8.761	6997060	1441394	4774794	11004800	4324886	3426895
	Cedar(+) IgA -/- #2	0.538	0.036	0.877	0.899	1.12	9.536	6796440	2384803	3455990	6903900	2856834	2366657
	Cedar(+) IgA -/- #3	0.588	0.044	0.962	1.708	0.438	3.052	7032210	2997128	3059715	7039500	2870708	2202660
	Cedar(+) IgA -/- #4	0.155	0.056	0.317	0.821	0.469	2.356	5367600	1750911	2624756	9412500	4567886	2442544
	Cedar(+) IgA -/- #5	0.243	0.05	0.431	2.112	1.294	12.768	5787460	1250091	3730597	9581000	4288456	3129155
	Cedar(+) IgA -/- #6	0.105	0.028	0.232	1.323	0.964	11.615	5535600	1318580	3599247	9124800	4046849	2340511

## Sheet: Fig. S2
		Fig. S2B				Fig. S2C
		IgA	IgE	IgG1		IgA	IgE	IgG1
	1	3.907	0.338	0.59	vehicle	0.234	0.249	0.325
	2	3.387	0.174	0.206	Sapintoxin D	0.891	0.254	0.317
	3	3.659	0.355	0.463	PMA	1.207	0.204	0.337
	4	0.836	0.174	0.175	ROPA	0.907	0.283	0.275
	5	1.19	0.165	0.17
	6	0.386	0.154	0.155
	7	1.093	0.164	0.171
	8	1.005	0.179	0.201
	9	1.095	0.155	0.169
	10	1.059	0.177	0.247
	11	1.011	0.155	0.167
	12	3.305	0.154	0.201
	13	0.888	0.161	0.201
	14	1.074	0.156	0.158
	15	1.062	0.146	0.154
	16	0.728	0.18	0.201
	17	0.972	0.161	0.209
	18	3.387	0.162	0.206
	19	0.977	0.158	0.173
	20	0.886	0.162	0.171
	21	0.912	0.157	0.201
	22	0.879	0.149	0.169

[truncated: 16 more sheets: Fig. S3, Fig. S4, Fig. S5, Fig. S6, Fig. S7, Fig. S8, Fig. S9, Fig. S11, Fig. S12, Fig. S13, Fig. S15, Fig. S16, Fig. S17, Fig. S18, Fig. S19, Fig. S20]
